# Supplementary material for: The Effect of Social Isolation Types on Quality of Life during the Coronavirus Disease 2019 Pandemic in Saudi Arabia: A Cross-Sectional Study
Source: Int J Environ Res Public Health. 2022 Jun 2;19(11):6808. doi: 10.3390/ijerph19116808 (PMC9180378; doi:10.3390/ijerph19116808)
Supplement: Supplementary file 1 [file ijerph-19-06808-s001.zip]

Archive with 1 entries (1 files):
- ijerph-1700835-supplementary-File S1.pdf
